# Supplementary material for: The genetic susceptibility profile of type 2 diabetes and reflection of its possible role related to reproductive dysfunctions in the southern Indian population of Hyderabad
Source: BMC Med Genomics. 2021 Nov 16;14:272. doi: 10.1186/s12920-021-01129-0 (PMC8597259; doi:10.1186/s12920-021-01129-0)
Supplement: Supplementary file 1 — Additional file 1: Table S1. Comparison of baseline characteristics of T2DM cases and controls [file 12920_2021_1129_MOESM1_ESM.xlsx]

## Sheet: Sheet1
Additional file 1 Table S1:Comparison of baseline characteristics of T2DM cases and controls
Variable	Mean		P-Value
	Cases (N=500)	Controls (N=500)
Age	52.5 (10.1)*	52.4 (7.8)*	0.84
BMI	24.3 (9.7)*	24.1 (5.2)*	0.71
WHR	0.82 (0.29)*	0.93 (0.14)*	0.001
Sex
Male	290 (45.4%)	350 (54.6%)	0.0002
Female	210 (58.3%)	150 (41.7%)
Migration status
Native	308 (61.6%)	235 (47.0%)	0.0001
Migrant	144 (28.8%)	259 (51.8%)
Missing data	48 (9.6%)	6(1.2%)
Family history of T2DM
Yes	287 (57.4%)	91 (18.2%)	0.0001
No	169 (33.8%)	403 (80.6%)
Missing data	44(8.8%)	6 (1.2%)
Physical activity
Low	158 (31.6%)	144 (28.8%)	0.0039
Medium	140 (28.0%)	118 (23.6%)
High	144 (28.8%)	232 (46.4%)
Missing data	58(11.6%)	6(1.2%)
Note: Numbers in ()* are the standard deviations
