# Supplementary material for: The genetic susceptibility profile of type 2 diabetes and reflection of its possible role related to reproductive dysfunctions in the southern Indian population of Hyderabad
Source: BMC Med Genomics. 2021 Nov 16;14:272. doi: 10.1186/s12920-021-01129-0 (PMC8597259; doi:10.1186/s12920-021-01129-0)
Supplement: Supplementary file 3 — Additional file 3: Table S3. Allelic association results of the 92 SNPs considered in this study [file 12920_2021_1129_MOESM3_ESM.xlsx]

## Sheet: Sheet1
Additional file 3 Table S3: Allelic association results of the 92 SNPs considered in this study
S.No	CHR	SNP	Minor allele	Major allele	MAF Cases	MAF Controls	CHISQ	P	OR
1	3	rs2241766	G	T	0.41	0.16	158	3.143e-36	3.72
2	15	rs6494730	T	G	0.35	0.2	59.18	1.441e-14	2.2
3	19	rs1799817	A	G	0.15	0.24	29.05	7.067e-08	0.54
4	1	rs2051040	T	C	0.2	0.12	23.57	1.203e-06	1.82
5	14	rs1256049	T	C	0.09	0.16	17.94	2.279e-05	0.56
6	5	rs11745088	C	G	0.01	0.04	15.25	9.412e-05	0.28
7	16	rs9939609	A	T	0.34	0.27	13.67	0.0002173	1.44
8	17	rs5417	A	C	0.21	0.28	13.21	0.0002787	0.68
9	19	rs2059806	T	C	0.41	0.33	13.12	0.0002918	1.4
10	1	rs3738568	G	A	0.28	0.36	11.84	0.0005801	0.72
11	19	rs891088	G	A	0.37	0.45	11.63	0.0006486	0.73
12	16	rs9940128	A	G	0.48	0.41	9.37	0.002201	1.32
13	10	rs1937845	A	G	0.33	0.26	6.24	0.01249	1.4
14	16	rs1421085	C	T	0.38	0.33	5.92	0.01497	1.26
15	13	rs12584136	A	C	0.03	0.05	5.76	0.01637	0.55
16	9	rs3802457	A	G	0.06	0.09	5.45	0.01956	0.67
17	13	rs1805097	T	C	0.03	0.02	5.12	0.02372	2.03
18	16	rs17817449	G	T	0.35	0.31	4.57	0.03256	1.23
19	16	rs8050136	A	C	0.36	0.31	4.56	0.03282	1.23
20	1	rs1805094	C	G	0.1	0.12	4.25	0.0393	0.74
21	19	rs7248104	A	G	0.43	0.39	3.15	0.07594	1.18
22	2	rs2161829	A	G	0.49	0.45	2.9	0.08859	1.17
23	1	rs12749128	G	A	0.01	0	2.79	0.09483	3.52
24	6	rs1514348	G	T	0.43	0.4	2.52	0.1124	1.16
25	5	rs1042714	G	C	0.27	0.24	2.38	0.1233	1.17
26	11	rs1894116	G	A	0.21	0.24	2.26	0.1332	0.85
27	2	rs7566605	C	G	0.3	0.33	2.23	0.1351	0.87
28	2	rs12478601	C	T	0.36	0.39	2.05	0.1525	0.88
29	2	rs6166	C	T	0.47	0.44	1.82	0.1778	1.13
30	2	rs650898	G	A	0.07	0.09	1.7	0.1922	0.81
31	2	rs1042571	A	G	0.08	0.06	1.7	0.193	1.25
32	19	rs2059807	A	G	0.32	0.29	1.48	0.2236	1.13
33	5	rs3797297	T	G	0.11	0.13	1.4	0.2361	0.85
34	13	rs2289046	C	T	0.33	0.31	1.32	0.2504	1.12
35	2	rs16859382	C	T	0.01	0.02	1.3	0.2535	0.64
36	19	rs12971499	C	T	0.48	0.5	1.15	0.283	0.91
37	17	rs5415	T	C	0.32	0.3	1.13	0.2871	1.11
38	12	rs898611	C	T	0.22	0.2	1.09	0.2965	1.12
39	10	rs12529	C	G	0.31	0.33	1.02	0.3127	0.91
40	13	rs137852740	C	G	0	0	1	0.3177	0
41	13	rs754204	T	C	0.45	0.48	0.97	0.3239	0.92
42	2	rs13429458	C	A	0.14	0.13	0.96	0.3271	1.14
43	19	rs4804416	G	T	0.22	0.24	0.92	0.3374	0.9
44	19	rs2252673	C	G	0.2	0.22	0.86	0.3528	0.9
45	19	rs1035942	A	G	0.31	0.29	0.86	0.355	1.09
46	20	rs6022786	A	G	0.41	0.43	0.82	0.365	0.92
47	3	rs1501299	T	G	0.2	0.22	0.78	0.3781	0.91
48	17	rs1799941	A	G	0.08	0.09	0.62	0.4299	0.88
49	19	rs11671439	C	T	0.09	0.08	0.62	0.4299	1.13
50	2	rs13405728	G	A	0.2	0.22	0.59	0.4413	0.92
51	13	rs7987237	T	C	0.16	0.15	0.47	0.4939	1.09
52	2	rs1424941	T	C	0.13	0.14	0.44	0.5061	0.92
53	19	rs17202517	A	G	0.16	0.17	0.4	0.5292	0.93
54	12	rs705702	G	A	0.2	0.18	0.39	0.5303	1.07
55	2	rs6165	C	T	0.43	0.44	0.34	0.5573	0.95
56	9	rs10818854	A	G	0.08	0.08	0.33	0.5629	0.91
57	13	rs1865434	C	T	0.15	0.14	0.32	0.5693	1.08
58	16	rs4784165	G	T	0.26	0.27	0.31	0.5752	0.94
59	17	rs6259	A	G	0.07	0.06	0.29	0.5915	1.1
60	2	rs2268361	C	T	0.41	0.42	0.25	0.6177	0.96
61	11	rs1042838	A	C	0.07	0.08	0.18	0.6722	0.93
62	13	rs111933	T	C	0.26	0.27	0.17	0.6841	0.96
63	11	rs10838738	G	A	0.3	0.3	0.15	0.6963	1.04
64	11	rs10895068	T	C	0	0	0.14	0.705	0.75
65	19	rs73503752	T	C	0.15	0.15	0.14	0.7056	0.95
66	2	rs3768688	G	A	0.42	0.43	0.13	0.7176	0.97
67	1	rs11206887	A	G	0.45	0.46	0.13	0.7196	0.97
68	9	rs2479106	G	A	0.29	0.28	0.12	0.7286	1.04
69	4	rs7666129	C	T	0.25	0.26	0.1	0.7576	0.97
70	13	rs7997595	G	C	0.2	0.2	0.08	0.7801	1.03
71	5	rs1042713	A	G	0.37	0.37	0.08	0.7811	1.03
72	16	rs500492	C	T	0.46	0.46	0.07	0.7878	0.98
73	1	rs1137101	A	G	0.48	0.48	0.07	0.7883	1.02
74	19	rs12459488	G	C	0.03	0.03	0.07	0.7964	0.94
75	6	rs3020314	T	C	0.34	0.34	0.06	0.8134	1.02
76	19	rs2115386	T	C	0.5	0.5	0.05	0.8231	0.98
77	16	rs7498665	G	A	0.2	0.21	0.05	0.824	0.98
78	1	rs2143749	G	C	0.26	0.26	0.04	0.838	1.02
79	19	rs3730051	C	T	0.15	0.15	0.04	0.85	0.98
80	17	rs5435	C	T	0.46	0.45	0.03	0.8575	1.02
81	1	rs1137100	G	A	0.15	0.15	0.02	0.8848	1.02
82	5	rs722910	A	T	0.27	0.27	0.01	0.9195	0.99
83	19	rs10401628	A	G	0.06	0.06	0.01	0.9264	0.98
84	16	rs9930506	G	A	0.19	0.18	0.01	0.937	1.01
85	19	rs2304188	C	T	0.1	0.1	0.01	0.9405	0.99
86	19	rs8100018	C	G	0.22	0.22	0	0.9566	0.99
87	1	rs2746349	C	T	0.3	0.31	0	0.9612	1
88	2	rs6436094	G	A	0.31	0.31	0	0.9615	1
89	2	rs12473543	G	T	0.43	0.43	0	0.9639	1
90	8	rs10505648	G	A	0.26	0.26	0	1	1
91	5	rs1127760	0	T	0	0	0	NA	0
92	17	rs6258	0	C	0	0	0	NA	0
SNPs marked in bold did not qualify for the analysis which either showed minor allele frequency < 1% or deviated from Hardy weignberg equilibrium								or deviated from Hardy-Weinberg equilibrium
